# Supplementary material for: Life-History and Ecological Correlates of Egg and Clutch Mass Variation in Sympatric Bird Species at High Altitude
Source: Biology (Basel). 2023 Oct 2;12(10):1303. doi: 10.3390/biology12101303 (PMC10604263; doi:10.3390/biology12101303)
Supplement: Supplementary file 1 [file biology-12-01303-s001.zip]

Archive with 1 entries (1 files):
- biology-2611014-supplementary.pdf
